# Supplementary material for: ChatGPT and reference intervals: a comparative analysis of repeatability in GPT-3.5 Turbo, GPT-4, and GPT-4o
Source: Front Artif Intell. 2025 Dec 12;8:1681979. doi: 10.3389/frai.2025.1681979 (PMC12740928; doi:10.3389/frai.2025.1681979)
Supplement: Supplementary file 1 [file Table_1.XLSX]

## Sheet: Appendix_1
Appendix 1: Analyte Categorization in Harmonization/Standardization Status, 2024.
Analyte	Harmonization_Status
1,25-OH2-Vitamin D	None/Needed
ACE	None/Needed
Activated PTT	None/Needed
Alkaline Phosphatase	Active/Incomplete
Alpha-Fetoprotein	Adequate/Maintain
ALT/GPT	Active/Incomplete
AST/GOT	Active/Incomplete
Bilirubin, total	Adequate/Maintain
C-reactive Protein	Active/Incomplete
Ca 125	None/Needed
Ca 15-3	None/Needed
Ca 19-9	None/Needed
Calcium, ionized	None/Needed
CDT	Active/Incomplete
CEA	None/Needed
Creatine Kinase	Active/Incomplete
Cyclosporin A	Active/Incomplete
Cystatin C	None/Needed
Digitoxin	None/Needed
Digoxin	None/Needed
Estradiol, 17-beta	Active/Incomplete
Ferritin	Adequate/Maintain
Folic Acid	None/Needed
Free PSA	None/Needed
γ-Glutamyltransferase	Adequate/Maintain
Hemoglobin A1c	Adequate/Maintain
Hematocrit	Adequate/Maintain
Haptoglobin < 1g/l	None/Needed
Haptoglobin > 1g/l	None/Needed
Interleukin 6	None/Needed
Lactate	Adequate/Maintain
LDH (3)	Active/Incomplete
LDL-C	Active/Incomplete
Lipase (41)	Active/Incomplete
Lithium	Adequate/Maintain
NT-pro-BNP	None/Needed
pH	Adequate/Maintain
pCO2	Adequate/Maintain
pO2	Adequate/Maintain
Procalcitonin	None/Needed
Progesterone	None/Needed
Prostate Specific Antigen	None/Needed
Prothrombin Time	None/Needed
Tacrolimus	None/Needed
Thromboplastin Time	None/Needed
TSH	None/Needed
In accordance with The International Consortium for Harmonization of Clinical Laboratory Results

## Sheet: Appendix_2
Appendix 2: Summary Statistic regarding Coefficient of Variation in Reference Intervals Supplied by ChatGPT, 2024.
Coefficient of Variation	Overall	Gender		p-value
		Female	Male
	(N=276)	(N = 138)	(N = 138)
Lower Limit	26.50 (7.35, 129.01)	28.75 (7.35, 150.90)	25.34 (7.35, 111.69)	0.601
Upper Limit	15.82 (4.50, 45.30)	16.50 (4.70, 46.12)	15.70 (4.07, 44.48)	0.121
Reference Range	23.44 (11.44, 53.72)	25.74 (11.88, 57.64)	22.61 (10.36, 51.82)	0.051
Coefficient of Variation	ChatGPT Model			p-value
	GPT-3.5-Turbo	GPT-4	GPT-4o
	(N=92)	(N=92)	(N=92)
Lower Limit	48.07 (23.66, 201.60)	18.04 (2.45, 122.85)	19.06 (6.50, 59.90)	<0.0012
Upper Limit	37.58 (18.09, 76.51)	9.73 (2.85, 36.93)	9.08 (2.90, 22.99)	<0.0012
Reference Range	41.92 (22.76, 74.39)	16.58 (5.66, 50.66)	16.88 (7.95, 34.73)	<0.0012
Coefficient of Variation	Harmonization/Standardization Status			p-value
	Adequate/Maintain	Active/Incomplete	None/Needed
	(N=66)	(N=66)	(N=144)
Lower Limit	13.42 (2.11, 38.95)	26.15 (15.28, 59.09)	46.43 (9.85, 235.17)	<0.0013
Upper Limit	8.65 (1.12, 18.54)	18.42 (8.53, 43.98)	26.67 (4.81, 67.79)	<0.0013
Reference Range	14.92 (3.71, 24.47)	28.75 (13.95, 55.69)	33.80 (12.81, 73.42)	<0.0013
1 Wilcoxon signed-rank test
2 Friedman test
3 Kruskal-Wallis H test

## Sheet: Appendix_3
Table 1: Distribution and Coefficient of Variation of Reference Ranges Provided by ChatGPT with Respect to Laboratory Medicine, 2024.
Parameter	Total Allowable Error [%]	GPT-3.5-turbo									GPT-4									GPT-4o
		Lower Limit			Upper Limit			Reference Range			Lower Limit			Upper Limit			Reference Range			Lower Limit			Upper Limit			Reference Range
		Mean	SD	CV [%]	Mean	SD	CV [%]	Mean	SD	CV [%]	Mean	SD	CV [%]	Mean	SD	CV [%]	Mean	SD	CV [%]	Mean	SD	CV [%]	Mean	SD	CV [%]	Mean	SD	CV [%]
1,25-OH2-Vitamin D		25.03	11.286	45.0901	72.7709	22.3687	30.7386	47.7409	17.1953	36.0181	19.9811	0.257917	1.2908	70.0016	12.0274	17.1816	50.0204	12.0314	24.053	18.2771	2.127	11.6375	71.0208	6.59757	9.28963	52.7437	5.83116	11.0557
ACE	10-17	10.5862	5.38272	50.8464	52.8515	17.3805	32.8856	42.2653	15.198	35.9587	12.8735	5.7958	45.0211	60.8016	8.99614	14.7959	47.9281	4.91738	10.2599	9.44182	4.418	46.7918	55.1106	10.0486	18.2334	45.6688	7.23707	15.8469
Activated PTT	4	24.6401	6.47601	26.2824	36.4859	8.3779	22.962	11.8458	2.99283	25.2649	25.4879	1.57079	6.16287	36.3243	1.98296	5.45904	10.8364	1.60967	14.8542	23.9709	1.33928	5.58709	35.4332	1.17021	3.30257	11.4623	1.3219	11.5326
Alkaline Phosphatase	12-15	38.6918	10.0264	25.9134	121.461	21.413	17.6295	82.7694	19.6947	23.7947	33.3414	8.53024	25.5845	130.325	8.86569	6.80274	96.9839	14.0044	14.4399	35.1695	4.91862	13.9855	123.826	6.70151	5.41203	88.6565	4.95851	5.59294
Alpha-Fetoprotein	22	0.718602	1.26095	175.472	11.2636	8.99443	79.8538	10.545	8.83452	83.7791	0.505902	1.4698	290.53	10.7306	12.8514	119.765	10.2247	12.6741	123.956	0.304651	1.25963	413.468	10.1521	4.0875	40.2625	9.84747	3.90423	39.647
ALT/GPT	28	8.63024	4.5702	52.9556	49.3324	12.1777	24.6849	40.7021	11.8531	29.1216	6.99598	0.0895546	1.28009	55.3825	1.45768	2.63201	48.3865	1.42101	2.93679	8.38919	2.10096	25.0436	38.7044	4.35202	11.2443	30.3152	4.46684	14.7347
AST/GOT	17	10.6827	3.99536	37.4002	39.2734	5.69178	14.4927	28.5907	5.06209	17.7054	9.97802	0.412127	4.13035	39.7009	1.2564	3.16466	29.7229	1.2905	4.34175	8.57007	3.5482	41.4022	38.5956	2.40277	6.22549	30.0255	3.36062	11.1926
Bilirubin, total	27	0.263537	0.053281	20.2177	1.16565	0.158103	13.5636	0.902113	0.167122	18.5257	0.1612	0.0592986	36.7857	1.2032	0.0500101	4.15642	1.042	0.0715441	6.86604	0.142339	0.0863739	60.6817	1.20041	0.0237048	1.97473	1.05807	0.0847838	8.01307
C-reactive Protein	57-67	0.161941	2.60131	1606.33	7.12267	4.48541	62.9737	6.96073	3.76294	54.0596	0.0449421	0.205117	456.402	9.49925	1.57631	16.5941	9.4543	1.58621	16.7776	0.0227674	0.195864	860.285	7.64273	2.5429	33.2722	7.61996	2.55702	33.5568
Ca 125	35	2.99152	9.66378	323.039	39.2865	33.9347	86.3774	36.295	29.0376	80.0046	10.6157	16.0823	151.496	35.0219	0.693919	1.98139	24.4062	16.0777	65.8754	0.0125628	0.336102	2675.37	35.0055	0.246585	0.704416	34.993	0.417022	1.19173
Ca 15-3	21	2.65701	8.91833	335.652	30.2558	12.8254	42.3898	27.5988	8.83684	32.0189	2.71636	7.25623	267.131	30.8317	1.31686	4.27112	28.1153	7.33141	26.0762	1.62048	5.39724	333.064	29.7584	1.86104	6.25382	28.1379	5.44464	19.3498
Ca 19-9	46	3.73469	37.5466	1005.35	42.3633	92.5296	218.419	38.6286	58.4807	151.392	2.35857	8.9047	377.546	38.5688	38.5881	100.05	36.2102	38.1986	105.491	0.0535536	1.38185	2580.31	36.997	0.0774596	0.209367	36.9434	1.3839	3.74599
Calcium, ionized	2	1.13773	0.668921	58.7944	1.32437	0.663854	50.126	0.186642	0.0437401	23.4353	1.1045	0.0217524	1.96944	1.31029	0.0203279	1.5514	0.205794	0.0240401	11.6817	1.14287	0.0187995	1.64495	1.32553	0.0124409	0.938562	0.18266	0.0209977	11.4955
CDT	16	0.840311	1.55817	185.428	2.01205	2.25614	112.131	1.17174	0.898613	76.6905	0.54641	0.649637	118.892	2.36295	1.71384	72.5298	1.81654	1.57283	86.5842	1.5048	0.90106	59.879	2.47228	0.843903	34.1346	0.967474	0.660343	68.2544
CEA	25	0.69874	1.6905	241.935	4.76911	2.77544	58.1963	4.07037	1.87569	46.0817	0.850535	1.3372	157.218	3.9669	1.52896	38.5429	3.11636	1.40322	45.0274	1.12558	1.3793	122.541	4.15903	2.53034	60.8397	3.03345	2.36465	77.9524
Creatine Kinase	30	43.5443	78.0821	179.317	231.982	202.502	87.2924	188.437	133.906	71.0611	33.6316	5.5893	16.6192	250.734	57.6672	22.9993	217.103	52.2625	24.0727	35.319	6.00427	17.0001	221.5	73.0487	32.9792	186.18	68.6956	36.8973
Cyclosporin A		67.9428	89.9033	132.322	235.44	355.12	150.832	167.497	267.992	159.998	107.377	25.6209	23.8608	398.575	46.2958	11.6153	291.198	50.7193	17.4175	113.64	26.3911	23.2234	392.998	43.24	11.0026	279.357	43.6891	15.6391
Cystatin C	8	0.682765	2.89848	424.521	1.26633	5.38077	424.909	0.583569	2.98342	511.237	0.531089	0.0288928	5.44028	1.00586	0.136918	13.612	0.474775	0.137097	28.8762	0.5889	0.0445868	7.5712	1.09472	0.121532	11.1016	0.50582	0.111966	22.1355
Digitoxin		5.1902	5.20935	100.369	14.4523	15.2593	105.584	9.26206	10.7307	115.856	3.84238	5.20089	135.356	9.92759	12.2993	123.89	6.08521	7.51605	123.513	10.0428	0.422676	4.20875	30.9225	2.12201	6.86235	20.8797	2.11374	10.1234
Digoxin		0.609989	3.10439	508.925	2.14876	6.63085	308.59	1.53877	3.53144	229.498	0.51865	0.0717618	13.8363	2.0023	0.0601375	3.00342	1.48365	0.0948271	6.39147	0.523	0.0790198	15.1089	2.00045	0.0544636	2.72257	1.47745	0.0956089	6.47121
Estradiol, 17-beta	27	22.0481	17.3223	78.5663	141.268	138.69	98.1747	119.22	128.273	107.593	19.5749	10.4523	53.3963	217.219	172.817	79.5592	197.644	163.708	82.8298	22.0277	14.9949	68.073	162.362	159.602	98.3004	140.334	148.77	106.011
Ferritin	17	18.104	6.76885	37.3888	242.603	101.161	41.6981	224.499	96.0712	42.7935	21.405	7.16109	33.4552	278.799	131.047	47.0043	257.394	124.971	48.5524	19.3906	7.03368	36.2737	254.943	117.129	45.9434	235.552	111.117	47.1732
Folic Acid	39	2.87664	0.463594	16.1158	17.6071	2.2205	12.6114	14.7305	2.10807	14.311	4.19893	1.1436	27.2354	29.4038	12.8454	43.6862	25.2048	12.6377	50.1398	2.97576	0.405212	13.6171	18.6761	2.56434	13.7306	15.7003	2.38488	15.19
Free PSA	34	0.162414	0.153266	94.3675	0.962414	1.14598	119.073	0.8	1.13499	141.873	0.100025	0.116716	116.686	1.32337	1.69828	128.33	1.22335	1.68233	137.519	0.103977	0.181314	174.379	1.87927	2.06634	109.954	1.7753	1.96823	110.868
Haptoglobin < 1g/l	25-27	0.404074	2.6929	666.437	2.705	20.6527	763.501	2.30093	17.9828	781.545	0.299744	0.00815468	2.72055	1.99514	0.0738933	3.70367	1.69539	0.0706873	4.16937	0.30004	0.00498104	1.66013	2	0.0157361	0.786803	1.69996	0.0134681	0.792258
Haptoglobin > 1g/l	25-27	0.678392	6.79741	1001.99	2.6997	11.7808	436.375	2.02131	6.61257	327.143	0.303019	0.054553	18.0031	2.00179	0.0407541	2.03588	1.69877	0.0681744	4.01316	0.300225	0.00482815	1.60818	1.99962	0.0151236	0.756323	1.6994	0.0159175	0.936654
Hematocrit	4	37.6871	5.7986	15.3862	48.0335	7.80211	16.243	10.3464	2.52243	24.3797	37.3971	1.51012	4.03805	47.572	2.59435	5.45353	10.1748	1.69433	16.6521	35.7934	5.97361	16.6891	46.0582	7.57792	16.4529	10.2648	1.97166	19.2079
Hemoglobin A1c	3	4.20034	1.18376	28.1826	5.76383	1.4163	24.5722	1.56349	0.548387	35.0746	4.5981	0.347546	7.55848	5.89264	0.140393	2.38251	1.29454	0.425262	32.8504	4	0	0	5.60424	0.0216069	0.385546	1.60424	0.0216069	1.34686
Interleukin 6		1.40588	2.18113	155.143	9.86248	7.19828	72.9865	8.4566	5.94474	70.2971	0.667831	1.59597	238.979	7.1261	3.4535	48.4628	6.45827	3.23939	50.1588	0.92718	0.715831	77.2051	10.457	4.24032	40.5501	9.52981	4.61374	48.4137
Lactate	30	0.758626	0.488555	64.3999	2.24494	0.723702	32.237	1.48632	0.482204	32.4429	0.846625	0.347172	41.0066	2.48595	0.301215	12.1167	1.63932	0.0821141	5.00902	0.82574	0.325585	39.4294	2.23923	0.13301	5.93998	1.41349	0.322939	22.8469
LDH (3)	11	130.283	255.091	195.797	267.2	257.21	96.2611	136.917	50.0067	36.5233	107.518	8.52814	7.93179	325.074	25.7754	7.92909	217.555	32.5556	14.9643	119.278	11.1471	9.34554	253.28	37.8141	14.9297	134.003	42.2787	31.5507
LDL-C	12	62.838	14.7913	23.5388	138.215	22.8905	16.5615	75.3768	23.9859	31.8214	83.1384	34.0115	40.9095	155.29	31.9135	20.5509	72.1519	39.523	54.7775	92.8441	23.2177	25.0072	129.666	8.16418	6.29631	36.8219	23.218	63.0548
Lipase (41)	38	11.9094	7.67139	64.4145	85.403	50.0253	58.5755	73.4936	48.2564	65.6607	12.5106	3.64261	29.1162	76.3326	38.3295	50.2137	63.8221	38.0384	59.6006	10.7695	2.80879	26.081	71.935	30.7786	42.7866	61.1655	31.2419	51.0776
Lithium		0.603331	0.189959	31.485	1.21719	0.24496	20.1251	0.613855	0.0867098	14.1254	0.598712	0.0121917	2.03631	1.19995	0.0051803	0.431711	0.601234	0.0110423	1.83661	0.599191	0.0105178	1.75534	1.2003	0.00953703	0.794552	0.601112	0.0161798	2.69165
NT-pro-BNP	13	24.2106	53.4695	220.851	247.68	209.989	84.7822	223.47	186.153	83.3013	22.2654	61.0654	274.262	286.471	202.946	70.8435	264.206	184.649	69.8885	9.38688	22.6687	241.494	144.68	126.246	87.2588	135.293	117.549	86.885
pCO2	6	34.9431	5.1522	14.7445	45.144	4.85347	10.7511	10.2009	1.47155	14.4257	34.999	0.0316149	0.0903308	45	0	0	10.001	0.0316149	0.316117	33.8637	1.44464	4.26605	45.939	1.39228	3.03072	12.0753	2.73375	22.6392
pH	4	7.34998	0.000783519	0.0106601	7.44998	0.000746893	0.0100254	0.0999944	0.000528339	0.528369	7.3498	0.00242799	0.0330348	7.44981	0.00236586	0.0317573	0.10001	0.000317021	0.316989	7.35	0	0	7.45	0	0	0.1	0	0
pO2		77.4781	18.2142	23.5089	101.67	17.7617	17.4699	24.1919	4.88624	20.1978	75.0105	0.276456	0.368557	100.128	0.804947	0.803918	25.1175	0.757615	3.01628	73.2762	9.48709	12.947	98.8505	7.82948	7.92053	25.5742	7.22261	28.2418
Procalcitonin		0.0559051	0.0445032	79.605	0.484391	0.25587	52.8231	0.428486	0.235827	55.0373	0.0251077	0.0352169	140.263	0.410041	0.369559	90.1274	0.384933	0.361745	93.9761	0.0195126	0.036453	186.818	0.208568	0.227913	109.275	0.189055	0.204112	107.964
Progesterone		0.390551	1.02834	263.306	9.97556	11.9306	119.598	9.58501	11.7225	122.3	0.612205	1.10865	181.091	9.60638	19.8607	206.745	8.99417	19.5644	217.523	0.306476	0.586447	191.351	12.0389	12.4697	103.578	11.7324	12.3266	105.064
Prostate Specific Antigen	34	0.227484	0.466661	205.14	3.38871	1.43138	42.2395	3.16123	1.39779	44.2168	0.000382203	0.0111463	2916.32	2.99577	1.67014	55.75	2.99539	1.67016	55.7577	0.00214279	0.0566903	2645.63	1.92594	1.71789	89.1976	1.9238	1.71842	89.3242
Prothrombin Time	5	10.838	2.81328	25.9575	13.8783	4.27244	30.785	3.0403	1.88615	62.0383	10.9995	0.0223607	0.203288	13.9366	0.666634	4.78335	2.93705	0.666306	22.6862	10.9355	0.497671	4.55096	13.6164	0.460119	3.37916	2.68084	0.404527	15.0895
Tacrolimus		4.63979	1.02001	21.984	16.8081	5.5332	32.9198	12.1683	5.06255	41.6044	4.99893	0.0327561	0.655262	19.9302	0.609154	3.05643	14.9313	0.610156	4.08643	4.3	0.920711	21.4119	18.3232	2.42524	13.2359	14.0232	2.88481	20.5718
Thromboplastin Time		18.0935	6.1839	34.1775	26.8523	9.78132	36.4264	8.75883	5.57961	63.7028	11.3759	1.79036	15.7383	14.5953	2.73593	18.7453	3.21943	1.75108	54.391	11.6807	2.9239	25.032	15.0186	4.63543	30.8647	3.33789	1.90577	57.0951
TSH	24-38	0.402235	0.086349	21.4673	4.05415	0.181026	4.4652	3.65192	0.190803	5.22473	0.403682	0.0263049	6.51624	4.20222	0.251454	5.98383	3.79854	0.244013	6.42388	0.409353	0.0285273	6.96889	4.06239	0.173667	4.27499	3.65303	0.148216	4.05735
γ-Glutamyltransferase	22	9.35218	4.05024	43.308	48.7622	12.4634	25.5596	39.41	11.3833	28.8843	8.98698	0.256832	2.85782	49.2103	9.67689	19.6643	40.2233	9.67012	24.0411	9.27241	2.13589	23.0349	50.5273	16.6844	33.0206	41.2549	15.2017	36.8482
Total Allowable Error was derived from the Westgard QC “Desirable Biological Variation Database specifications”, accessed 22. October 2025 (https://westgard.com/clia-a-quality/quality-requirements/biodatabase1.html);
SD: Standard Deviation; CV: Coefficient of Variation

## Sheet: Appendix_4
Appendix 4: Univariate Regression regarding Coefficient of Variation on a Log10 Scale in Reference Intervals Supplied by ChatGPT, 2024.
Characteristic	Lower Limit			Upper Limit			Reference Range
(N=276)	Beta	95% CI	p-value	Beta	95% CI	p-value	Beta	95% CI	p-value
Model			<0.001			<0.001			<0.001
GPT-3.5-Turbo	—	—		—	—		—	—
GPT-4	-0.52	-0.77, -0.28		-0.61	-0.81, -0.41		-0.41	-0.56, -0.25
GPT-4o	-0.37	-0.62, -0.12		-0.59	-0.80, -0.39		-0.41	-0.56, -0.25
Gender			0.7			0.9			0.5
Female	—	—		—	—		—	—
Male	0.04	-0.17, 0.25		-0.01	-0.19, 0.17		-0.05	-0.18, 0.09
Harmonization Status			<0.001			<0.001			<0.001
Adequate/Maintain	—	—		—	—		—	—
Active/Incomplete	0.46	0.17, 0.76		0.45	0.20, 0.70		0.27	0.08, 0.46
None/Needed	0.60	0.35, 0.86		0.50	0.28, 0.71		0.35	0.18, 0.52
CI = Confidence Interval
